# Supplementary material for: Femtosecond Laser Fabrication of Anisotropic Structures in Phosphorus- and Boron-Doped Amorphous Silicon Films
Source: Materials (Basel). 2022 Oct 29;15(21):7612. doi: 10.3390/ma15217612 (PMC9654927; doi:10.3390/ma15217612)
Supplement: Supplementary file 1 [file materials-15-07612-s001.zip]

Archive with 1 entries (1 files):
- materials-1960332-supplementary.pdf
